# Supplementary material for: Prospective and detailed behavioral phenotyping in DDX3X syndrome
Source: Mol Autism. 2021 May 16;12:36. doi: 10.1186/s13229-021-00431-z (PMC8127248; doi:10.1186/s13229-021-00431-z)
Supplement: Supplementary file 1 — Additional file 1: Table S1. DDX3X variants in the cohort. Table S2: Individual scores on neuropsychological evaluation. Table S3: Medical comorbidities. Table S4: Brain MRI findings. Table S5: Neurological examination. Table S6: Summary of dysmorphic features. Table S7: Statistics and Cohen’s D for genotype-phenotype analysis. [file 13229_2021_431_MOESM1_ESM.xlsx]

## Sheet: S1 Genetics
Table S1: DDX3X variants in the cohort
ID	Sex	Coding DNA Change1	Protein Change	Effect	Inheritance	Classification	Variant Class	Previously Reported	ACMG Criteria
DDX1	F	c.3G>C	p.?	Initiation codon	De novo	Pathogenic	1 (PTV)	No	PVS1, PS2, PM2
DDX22	F	c.679+3_679+4delinsTT	p.?	Splice/intronic	De novo	Likely Pathogenic	1 (PTV)	No	PS2, PM2
DDX3	F	c.723_724delGA	p.Gln241Hisfs*53	Frameshift	De novo	Pathogenic	1 (PTV)	No	PVS1, PM2, PS2
DDX4	F	c.853G>A	p.Glu285Lys	Missense	Not maternal	Likely Pathogenic	2 (Missense)	No	PM1, PM2, PP3, PP4
DDX5	F	c.865-1G>C	p.?	Splice/intronic	De novo	Pathogenic	1 (PTV)	No	PVS1, PS2, PM2, PP3
DDX6	M	c.875G>T	p.Arg292Leu	Missense	De novo	Pathogenic	2 (Missense)	No	PS2, PM1, PM2, PP3, PP4
DDX7	F	c.922C>T	p.Gln308*	Nonsense	De novo	Pathogenic	1 (PTV)	No	PSV1, PS2, PM2
DDX8	F	c.976C>T	p.Arg326Cys	Missense	De novo	Pathogenic	2 (Missense)	No	PS2, PM5, PM2, PM1, PP3
DDX9	F	c.1138_1140delATG	p.Met380del	In-frame deletion	De novo	Likely Pathogenic	2 (Missense)	No	PS2, PM4, PM2
DDX10	F	c.1144A>C	p.Ser382Arg	Missense	De novo	Pathogenic	2 (Missense)	Lennox, 2020	PS2, PM2, PM1, PP3, PM6 (PUBMED 32135084)
DDX11	F	c.1206_1208del	p.Phe402del	In-frame deletion	De novo	Pathogenic	2 (Missense)	No	PS2, PM1, PM2, PM4
DDX12	F	c.1245C>G	p.Ile415Met	Missense	De novo	Pathogenic	2 (Missense)	Lennox, 2020	PS2, PM1, PM2, PP3, PP4
DDX13	F	c.1384_1385dup	p.His463Thrfs*34	Frameshift	De novo	Pathogenic	1 (PTV)	Lennox, 2020	PVS1, PS2, PM2
DDX14	F	c.1498-2A>G	p.?	Splice/intronic	De novo	Pathogenic	1 (PTV)	No	PSV1, PS2, PM2, PP3
DDX15	F	c.1710G>A	p.Trp570*	Nonsense	De novo	Pathogenic	1 (PTV)	No	PSV1, PS2, PM2
1coding transcript: NM_001356.4
2 This variant reduces the quality of the splice donor site in intron 7 and is predicted to cause abnormal gene splicing. However, functional analyses have not been completed.

## Sheet: S2 Neuropsychological Evals
Table S2: Individual scores on neuropsychological evaluation
Neuropsychological Assessments	DDX1	DDX2	DDX3	DDX4	DDX5	DDX6	DDX7	DDX8	DDX9	DDX10	DDX11	DDX12	DDX13	DDX14	DDX15	% or Average
Age (months)	200	57	52	199	53	84	48	46	70	110	60	64	138	39	156	91.7
Variant class	1	1	1	2	1	2	1	2	2	2	2	2	1	1	1
ASD symptoms
ASD via ADOS-2	N/A	++	+	++	+	++	++	++	++	-	++	+	++	-	++	0.857
ADOS-2 comparison score	-	6	4	8	5	7	7	9	6	8	10	5	10	2	7	6.7
ASD via ADI-R	N/A	-	N/A	+	-	+	-	-	+	-	+	+	+	-	+	0.538
Consensus diagnosis of ASD	-	-	-	+	-	+	+	+	+	-	+	+	+	-	+	0.6
Cognitive Functioning
Nonverbal DQ	28	47.37	47.12	14.07	78.4	28.57	52.08	36.96	28.17	29.1	25.83	27.3	15.91	36	16.3	34.1
Verbal DQ	31.5	54.39	56.73	5.78	117.3	16.07	58.33	22.83	20.42	26.2	13.33	25.78	15.91	50.67	11.2	35.1
Full-Scale DQ	30	49.1	51.9	9.9	97.8	22.3	54.16	29.9	24.29	23.2	19.6	26.6	15.9	42.7	13.8	34.1
Adaptive Behavior (Standard Score, SS)
Vineland-3 Communication	34	68	71	20	87	20	64	46	50	30	20	24	20	81	20	43.7
Vineland-3 Daily Living	20	60	72	20	73	38	64	52	44	58	52	41	41	67	27	48.6
Vineland-3 Socialization	66	72	90	20	72	42	65	56	48	61	48	44	32	86	27	55.3
Vineland-3 Adaptive Behavior Composite	41	67	76	20	75	34	65	53	49	51	41	37	32	76	25	49.5
Language (Age Equivalence in months, AE)
Expressive Vocabulary (EVT-2)	8	36	38	-	70	-	25	-	-	39	-	-	-	53	-	38.5
Receptive Vocabulary (PPVT-4)	101	60	41	28	63	27	-	-	32	48	-	64	-	73	45	53.7
Vineland-3 Expressive	32	26	29	8	32	10	22	5	23	23	9	11	9	58	18	23.3
Vineland-3 Receptive	38	26	33	15	42	16	20	14	19	23	8	14	14	46	21	25.4
Motor Skills
Visual-Motor Integration (SS)	<45	58	64	<45	87	<45	69	63	<45	<45	-	<45	<45	69	-	<68.3
Vineland-3 Gross Motor (AE)	-	20	36	-	34	33	32	-	19	54	11	9	-	44	-	31.2
Vineland-3 Fine Motor (AE)	-	28	30	-	23	18	19	-	17	40	12	7	-	48	-	24.2
Abbreviations
Autism Spectrum Disorder (ASD)
Autism Diagnostic Observation Schedule, Second Edition (ADOS-2)
Autism Diagnostic Interview-Revised (ADI-R)
Developmental Quotient (DQ)
Vineland Adaptive Behavior Scales, Third Edition (Vineland-3)
Expressive Vocabulary Test, Second Edition (EVT-2)
Peabody Picture Vocabulary Test, Fourth Edition (PPVT-4)
Standard Score (SS)
Age Equivalence (AE)

## Sheet: S3 Medical Comorbidities
Table S3: Medical comorbidities
	DDX1	DDX2	DDX3	DDX4	DDX5	DDX6	DDX7	DDX8	DDX9	DDX10	DDX11	DDX12	DDX13	DDX14	DDX15
Sex	F	F	F	F	F	M	F	F	F	F	F	F	F	F	F
Age (months)	200	57	52	199	53	84	48	46	70	110	60	64	138	39	156
Variant class	1	1	1	2	1	2	1	2	2	2	2	2	1	1	1
Frequent	>50%
Gait abnormalities	+	+	+	+	+	+	+	+	+	+	+ 2	+ 2	+	+	+	1
Hypotonia	+	+	+	+	+	+	+	+	+	+	+	+	+	-	+	0.93
Structural brain changes	-	+	-	+	n/a	+	+	+	+	+	+	+	+	+	+	0.857143
Corpus callosum abnormalities	-	+	-	+	n/a	+	+	-	+	+	+	+	+	-	-	0.642857
Key-hole shaped temporal horns	-	-	-	-	n/a	+	-	+	+	+	-	+	+	+	-	0.5
Enlarged ventricles	-	+	-	-	n/a	+	-	+	+	-	-	+	-	+	-	0.428571
White matter abnormalities	-	+	-	-	n/a	+	-	-	+	+	-	+	+	-	-	0.428571
Vermis abnormalities	-	-	-	-	n/a	-	-	-	-	+	-	+	-	-	+	0.214286
Polymicrogyria	-	-	-	-	n/a	-	-	+	-	-	-	-	-	-	-	0.0714286
Gastrointestinal problems	+	+	+	+	-	+	-	+	+	+	+	+	+	-	+	0.8
Constipation	+	+	+	-	-	-	-	+	-	+	+	+	-	-	+	0.53
Reflux	+	-	+	+	-	+	-	+	+	+	+	-	-	-	-	0.53
Loose stool	-	-	-	-	-	-	-	-	-	-	-	-	+	-	-	0.07
Ocular abnormalities	+	+	+	-	+	-	-	+	+	+	+	+	+	-	+	0.73
Strabismus	+	-	+	-	+	-	-	-	+	+	-	+	-	-	-	0.4
Astigmatism	+	+	+	-	-	-	-	+	-	-	-	-	+	-	-	0.33
Myopia	-	-	-	-	-	-	-	+	-	-	-	+	-	-	+	0.2
Amblyopia	-	+	-	-	-	-	-	-	-	-	-	-	-	-	+	0.13
Hyperopia	-	-	-	-	-	-	-	-	-	+	+	-	-	-	-	0.13
Nystagmus	-	-	-	-	-	-	-	-	+	-	-	-	-	-	-	0.07
Sleep disturbance	-	+	-	+	+	+	+	-	+	-	+	+	+	-	+	0.67
Feeding issues	+	-	+	-	-	-	-	+	+	+	+	+	+	+	+	0.67
Pigmented skin lesions	+		-	-	+	-		+	-	-	+	+	+	+	+	0.62
Recurrent infections	+	+	-	-	+	+	-	+	+	+	-	+	-	-	-	0.53
Otitis media	+	+	-	-	+	+	-	+	+	-	-	-	-	-	-	0.4
Urinary tract	-	-	-	-	-	-	-	-	+	+	-	+	-	-	-	0.2
Respiratory tract	-	+	-	-	-	+	-	-	-	+	-	-	-	-	-	0.2
Sinusitis	+	-	-	-	-	-	-	-	-	-	-	-	-	-	-	0.07
Common	20-50%
Requiring NICU stay	-	-	-	+	-	-	-	+	+	-	-	+	+	+	-	0.4
Hypertonia	-	-	-	-	-	-	-	+	-	+	-	+	+	+	-	0.33
Hearing abnormalities	+	-	-	-	-	-	-	+	-	-	+	-	+	-	-	0.27
Precocious puberty*	+	n/a	-	-	-	-	n/a	-	+	-	-	-	-	-	-	20%*
Other less commonly reported	<20%
Seizures	-	-	-	-	-	-	-	-	-	-	+	-	-	-	+	0.14
Congenital heart defect	-	-	-	-	-	-	-	+ 1	-	-	-	-	-	-	-	0.07
Hypothyroidism	-	-	-	-	-	-	-	-	+	-	-	-	-	-	-	0.07
Obstructive sleep apnea	-	-	-	-	-	-	-	-	+	-	-	-	-	-	-	0.07
* Adjusted to count only those over 5y, n/a indicates under 5y
1 Tricuspid atresia with normally related great arteries, small bulboventricular foramen and a patent foramen ovale. Criss-crossed branch pulmonary arteries.
2 Cannot walk independently

## Sheet: S4 Brain MRI
Table S4: Brain MRI findings
				Corpus Callosum				White Matter			Ventricles
CCID	Variant Type	No abnormalities	Polymicrogyria	Corpus callosum abnormalities	Thinning/small posterior body of CC	Splenial hypoplasia	Absent splenium	White matter abnormalities	WM volume loss	Periventricular leukomalacia	Enlarged ventricles	Key hole shaped temporal horns	Vermis abnormalities	Other
DDX11	1	+	-	-	-	-	-	-	-	-	-	-	-	-
DDX2	1	-	-	+	-	-	+	+	+	-	+	-	-	-
DDX3	1	+	-	-	-	-	-	-	-	-	-	-	-	-
DDX4	2	-	-	+	-	+	-	-	-	-	-	-	-	-
DDX5	1	n/a	n/a	n/a	n/a	n/a	n/a	n/a	n/a	n/a	n/a	n/a	n/a	n/a
DDX6	2	-	-	+	+	+	-	+	+	+	+	+	-	-
DDX7	1	-	-	+	+	-	-	-	-	-	-	-	-	-
DDX8	2	-	+	-	-	-	-	-	-	-	+	+	-	-
DDX9	2	-	-	+	-	-	+	+	+	-	+	+	-	-
DDX10	2	-	-	+	+	-	+	+	+	-	-	+	+	+ (Parietal convexity arachnoid cyst)
DDX111	2	-	-	+	-	+	-	-	-	-	-	-	-	-
DDX12	2	-	-	+	+	-	+	+	+	-	+	+	+	+ (left parieto-occipital infarct)
DDX13	1	-	-	+	+	-	+	+	+	-	-	+	-	-
DDX14	1	-	-	-	-	-	-	-	-	-	+	+	-	-
DDX15	1	-	-	-	-	-	-	-	-	-	-	-	+	-
		0.142857	0.0714286	0.642857	0.357143	0.214286	0.357143	0.428571	0.428571	0.0714286	0.428571	0.5	0.214286	0.142857
1 Clinical report reviewed only, no disc available
n/a indicates no MRI has been completed

## Sheet: S5 Neurological Examination 
Table S5: Neurological examination
DDX3X ID	Mutation Class	Hypotonia	Hypotonia Note	Hypertonia	Sensory Exam (Touch, Mild Pain)	Abnormal Gait	Requires Walker	Gait Note	Neurological Examination Impression
DDX1	1	+	Mild, axial	-	Normal response	+	-	Reduced upper extremity associated movements, extensor posturing of wrists and knee adduction	Mildly abnormal gait, moderate motor coordination and visual motor coordination difficulties for age, upward gaze limitation, and speech dysarthria
DDX2	1	+	Mild	-	Normal response	+	-	No upper-lower extremity coordination, need to use railing to go up and down stairs, ataxia and some apraxia present	Hypotonia (trunk>limbs), motor coordination and gait abnormalities. Dysarthric speech
DDX3	1	+	Appendicular, truncal	-	Normal response	+	-		Hypotonia, mild proximal muscle weakness, fine motor coordination and visual motor coordination deficit.
DDX4	2	+	Mild, truncal	-	Normal response	+	-	Wide based	Motor coordination and gait abnormalities, stereotypic movements
DDX5	1	+	Mild	-	Normal response	+	-	Apraxic with some rigidity	Mild hypotonia, motor coordination and visual motor coordination abnormalities, gait abnormality with some rigidity and intermittent jerky movements, dysarthria
DDX6	2	+	Moderate	-	Normal response	+	-	Disorganized and hypotonic gait	Moderately reduced muscle tone, motor coordination and gait abnormalities, and facial apraxia
DDX7	1	+	Mild	-	Normal response	+	-	Mildly abnormal, disorganized	Mild hypotonia, mild motor coordination and gait abnormalities.
DDX8	2	+	Mild	+	Normal response	+	-	Mildly ataxic with perceptual and motor planning difficulties	Mildly decreased tone, motor coordination and gait abnormalities that are not a result of muscle weakness
DDX9	2	+	Mild-moderate	-	Normal response	+	-	In-toeing- knees and hips flexed. No associated movements of upper extremities	Hypotonia, feeding difficulty and drooling, motor coordination and gait abnormalities.
DDX10	2	+	Mild	+	Normal response	+	-		Motor coordination and gait abnormalities, dysarthria
DDX11	2	+	Mild-moderate	-	Normal response	+	+	Can make steps and walk with a walker with feet turned inward	Hypotonia with episodes of stiffening, ataxia/choreoathetosis posturing
DDX12	2	+	Mild	+	Normal response	+	+	Initially walks on tiptoes but can walk on flat feet. Can make unstable steps. Wide based gait	Mild hypotonia, weakness (could not walk without a walker), motor coordination abnormalities, gait abnormalities including gait ataxia.
DDX13	1	+	Mild	+	Normal response	+	-	Intermittently walks on toes, intermittent posturing of upper extremities, disorganized	Increased tone in lower extremities, brisk DTRs, abnormal motor coordination and gait abnormalities.
DDX14	1	-		+	Normal response	+	-	Mild rigidity, toe walking	Normal tone, mild motor coordination and gait abnormalities, facial apraxia
DDX15	1	+	Mild	-	Normal response	+	-		Motor coordination and visual motor deficits

## Sheet: S6 Dysmorphology Examination 
Table S6: Summary of dysmorphic features
Dysmorphic Feature	Percentage	n
Malar Hypoplasia	0.93	13/14
Flat Midface	0.93	13/14
Hyperextensibility	0.64	9/14
Bulbous Nose	0.57	8/14
High Arched Palate	0.57	8/14
Pointed Chin	0.5	7/14
Hypoplastic/Dysplastic Nails	0.46	6/13
Wide Nasal bridge	0.43	6/14
Long Philtrum	0.43	6/14
Full Cheeks	0.29	4/14
Malocclusions/Widely Spaced Teeth	0.29	4/14
Long Eyelashes	0.23	3/13
Periorbital Fullness	0.21	3/14
Deep Set Eyes	0.21	3/14
Abnormal Spine Curvature	0.21	3/14
Fifth Finger Clinodactyly	0.21	3/14
Microcephaly	0.18	2/11
Large Fleshy Hands	0.15	2/13
Full Lips	0.14	2/14
Dolichocephaly	0.08	1/13
Ear Anomalies	0.08	1/13
Micrognathia	0.07	1/14
Epicanthal Folds	0.07	1/14
Sacral Dimple	0.07	1/14
Short Neck	0.07	1/14
Macrocephaly	0	0/8
Ptosis	0	0/14
Hypertelorism	0	0/12
Low Set Ears	0	0/14
Sparse Hair/Abnormal Whorl	0	0/14
Syndactyly of Toes 2 and 3	0	0/14

## Sheet: S7 Statistics
Table S7: Statistics and Cohen’s D for genotype-phenotype analysis
	Means (SD)		Statistics			Additional analyses
Domain	PVT	Missense	p-value	Cohen's d		p values without DDX21	p values without DDX82
DQ	44.42 (26.68)	22.26 (6.35)		1.14
NVDQ	40.15 (20.80)	27.14 (6.78)		0.84
VDQ	49.50 (33.10)	18.63 (7.41)	0.037	1.29		0.049	0.043
Adaptive Behavior Composite	57.13 (21.09)	40.71 (11.64)		0.96
Communication	55.62 (26.98)	30.00 (12.85)	0.037	1.21		0.078	0.024
Daily Living	53.00 (20.83)	43.57 (12.54)		0.55
Socialization	63.75 (22.95)	45.57 (13.09)		0.97
Motor Skils	72.20 (4.55)	43.00 (14.87)	0.003			0.009	0.01
Receptive	8.25 (5.12)	2.71 (2.21)	0.02	1.4		0.046	0.015
Expressive	5.87 (4.85)	1.00 (0.00)	0.025			0.05	0.025
Written	7.63 (4.98)	4.29 (4.34)		0.71
Personal	3.50 (2.33)	1.00 (0.00)	0.019			0.016	0.019
Domestic	7.75 (3.01)	5.43 (2.76)		0.8
Community	7.38 (5.15)	3.86 (1.68)		0.92
Interpersonal Relationships	7.63 (4.60)	4.0 (1.83)		1.04
Play	8.25 (5.01)	3.86 (2.54)		1.11
Coping	9.25 (3.28)	6.86 (2.79)		0.78
Gross Motor	10.6 (2.07)	5.20 (4.27)	0.045	1.61		0.029	0.034
Fine Motor	8.60 (0.89)	3.40 (5.58)	0.029	1.99		0.026	0.029
Internalizing	18.13 (2.36)	18.85 (2.12)		0.33
Externalizing	17.38 (3.11)	17.57 (1.99)		0.11
1 Removed from analysis because DDX2 has not had functional studies to confirm the variant is a PTV
2 Removed DDX8 from analysis to see if statistics hold when participant with polymicrogyria is removed
